# Supplementary material for: Molecular Characterization of Plasma HDL, LDL, and VLDL Lipids Cargos from Atherosclerotic Patients with Advanced Carotid Lesions: A Preliminary Report
Source: Int J Mol Sci. 2022 Oct 18;23(20):12449. doi: 10.3390/ijms232012449 (PMC9604033; doi:10.3390/ijms232012449)
Supplement: Supplementary file 1 [file ijms-23-12449-s001.zip]

Archive with 1 entries (1 files):
- ijms-1907684-supplementary.pdf
